# Supplementary material for: TRPML1 links lysosomal calcium to autophagosome biogenesis through the activation of the CaMKKβ/VPS34 pathway
Source: Nat Commun. 2019 Dec 10;10:5630. doi: 10.1038/s41467-019-13572-w (PMC6904751; doi:10.1038/s41467-019-13572-w)
Supplement: Supplementary file 2 — Source Data [file 41467_2019_13572_MOESM2_ESM.xlsx]

## Sheet: 1A
	LC3	DMSO	MK 30	MLSA 30	DMSO 90	MK 90	MLSA 90
	AVEARGE	1	2.57692	2.55769	1	2.77193	3.08772
	ST. DEV	0.120096	0.260149	0.272643	0.210526	0.237329	0.109561
	Replica#1	0.865385	2.59615	2.76923	1	2.52632	0.342548
	Replica#2	1.09615	2.82692	2.65385	1.21053	2.78947	0.392961
	Replica#3	1.03846	2.30769	2.25	0.789474	3	0.346154
	Test T		0.000676315	0.000823925		0.000638849	0.000108206
	TFEB	DMSO	MK 30	MLSA 30	DMSO 90	MK 90	MLSA 90
	AVEARGE	1	1.02583	1.04826	0.905973	1.69002	1.6901
	ST. DEV	0.0535344	0.0596588	0.0380603	0.111122	0.0186366	0.039268
	Replica#1	1.06027	1.03669	1.04492	1	1.67481	1.7211
	Replica#2	0.981762	1.07932	1.08788	0.783347	1.68445	1.64594
	Replica#3	0.957968	0.961491	1.01197	0.934572	1.71081	1.70325
	Test T					0.000271743	0.000323804

## Sheet: 1B
			DMSO	DMSO BAFA1	MK683	MK6-83 BAFA1
			1.26633	7.92737	1.3729	7.69061
			1.14177	4.61692	1.44279	8.49203
			0.996457	8.49544	1.5685	10.6206
			1.21138	6.21748	1.43933	6.77005
			0.0830381	5.23779	2.00569	9.05115
			0.894257	5.67427	0	6.9315
			1.40676	7.97166	1.40611	7.39039
				5.82544	1.82684	7.24092
				9.83408	2.33545	9.33141
				7.11913	2.20328	7.2599
				8.46989	1.4591	9.12381
				6.17502	1.48191	13.9353
		Average	1	6.96371	1.54516	8.65314
		STDEV	0.422713	1.55037	0.586757	2.01361
		TESTT		0.0490737		0.0332838

## Sheet: 1 D
			DMSO	TORIN	MK
			0.04	0.22	0.08
			0.02	0.079	0.1
			0.04	0.164	0.04
			0.04	0.15	0.053
			0.02	0.1	0.049
			0.05		0.037
			0.04		0.08
		AVEARGE	0.0357143	0.1426	0.0627143
		ST.DEV	0.0113389	0.055595	0.0239702
		TESTT		0.000509018	0.0195263

## Sheet: 1E
		DMSO	Torin1	MK6-83 30m	MLSA 30m
		1.287	20.3492	12.3409	9.99043
		0.739854	21.8749	11.2744	9.04945
		1.83624	24.8175	10.235	9.692
		0.923691	21.2875	12.9873	9.93615
	AVERAGE	1.1967	22.0822	11.7094	9.66701
	STDEV	0.483187	1.92871	1.21037	0.431683
	TESTT		7.57812e-07	3.60599e-06	2.06516e-07

## Sheet: 2A
		DMSO	MK6-83 30µM	HBSS
		0.479785	1.79465	3.48994
		0.742331	2.03517	3.64071
		1.60354	1.48577	3.51724
		1.44695	2.11531	3.72335
		0.969463	1.59955
		0.828495	2.8879
		0.929438	2.02327
	AVERAGE	1	1.99166	3.59281
	ST.DEV	0.395045	0.460057	0.108978
	TEST T		0.000984418	8.78147e-05

## Sheet: 2B
			siSCR		siTRPML1
			DMSO	MK	DMSO	MK
			0.998737	1.6354	1.05115	1.15124
			0.915823	2.70648	1.30159	1.72265
			0.934513	2.69942	0.83254	1.18631
			1.04484	1.80034	1.09028	1.44406
			1.34547	2.83998	0.724433	1.22039
			0.948825	1.86556		1.92253
			0.992962
			0.818835
		AVERAGE	1	2.25786	1	1.4412
		ST. DEV	0.155022	0.545119	0.226773	0.318968
		TESTT		4.10699e-05		0.0100335

## Sheet: 2C
			CTRL	MCOLN
			1.28571	1.41176
			0.754717	5.09091
			0.794872	2.19149
			1.43478	3.63333
			0.491525	4.06667
			0.543478	1.14815
			0.6	0.69697
			0.0444444	2.06977
				5.04545
		AVERAGE	0.743692	2.81717
		ST.DEV	0.445197	1.67961
		FOLD	1	3.78808
			0.598631	2.25847
		TEST T		0.0041525

## Sheet: 2D
			DMSO	MK	HBSS			HEK
			0.871672	2.46575	3.28031			DMSO	MK	STV
			1.02649	2.02288	3.15608			0.729765	1.66478	3.70356
			1.39064	2.52357	3.58182			1.41012	2.29477	2.00432
			0.651865	2.41095	3.7849			0.862035	1.94756	1.79591
			1.07983	2.02846	4.25646			1.21323	2.35463	2.87345
			0.979497	2.26351	3.08489			0.940079	3.95099	2.39454
			1.22379	2.76099				0.989744	2.73377	2.23491
			0.822422	2.79747				0.818135	1.7826
			1.10497	2.02846				0.558726	3.03309
			0.848818					1.09465	2.36794
								1.38351	2.23491
		AVERAGE	1	2.36689	3.52408		AVERAGE	1	2.4365	2.50111
		STDEV	0.214283	0.303126	0.446198		STDEV	0.277541	0.672665	0.694385
		TEST		2.06539e-09	3.5639e-10		TEST		6.88248e-06	2.42075e-05

## Sheet: 2E
			DMSO	MLSA	STV
			0.737209	1.54897	4.3947
			1.40713	2.9497	5.17825
			1.02396	1.95183	5.19473
			1.26776	2.56695	4.96155
			0.88585	2.45388
			0.881804
			0.781545
			1.05229
			0.962446
		AVERAGE	1	2.29427	4.93231
		STDEV	0.219646	0.548215	0.373822
		TEST T		3.51269e-05	7.9609e-05

## Sheet: 3A
					DMSO	MK	MK SAR	MK WORT
					1.8926	4.59151	0.0909312	0.171276
					0.74998	5.95573	0.0613786	0.129408
					0.647042	3.15433	0.043326
					1.13232	5.20329	0.52364	0.34663
					0.970563	3.07508	0.113455	0.15165
					0.636932	2.07152	0.153864	0.647042
					0.970563	1.30392		0.815402
					1.11929	2.15266		0.614688
					1.05144	1.61158		0.638237
					0.966251	2.74976
					0.863021	2.17615
					1.19869
					0.707659
					1.09365
					1.22412
					1.1803
					0.846053
					0.963163
					0.536577
					1.24978
		AVERAGE
		ST DEV		AVERAGE	1	3.09505	0.164433	0.439292
				STD	0.298268	1.52249	0.180239	0.271016
		TEST T		TESTT		1.47995e-06	0.000327639	0.000152938

[truncated: 16 more sheets: 3B, 3C, 3D, 3E , 4A, 4B, 4C, 4D, 4F, 4G, 5A, 6 A, 6 B, 6 C, 6 D, 6 E]
